# Supplementary material for: Effect of Water Deficit on Germination, Growth and Biochemical Responses of Four Potentially Invasive Ornamental Grass Species
Source: Plants (Basel). 2023 Mar 10;12(6):1260. doi: 10.3390/plants12061260 (PMC10053442; doi:10.3390/plants12061260)
Supplement: Supplementary file 1 [file plants-12-01260-s001.zip]

Archive with 1 entries (1 files):
- plants-2216760-supplementary.pdf
